# Supplementary material for: Brain Atrophy and Cognitive Impairment in Primary and Secondary Progressive Multiple Sclerosis Cohort—Similar Progressive MS Phenotype
Source: Int J Mol Sci. 2025 Sep 2;26(17):8523. doi: 10.3390/ijms26178523 (PMC12429507; doi:10.3390/ijms26178523)
Supplement: Supplementary file 1 [file ijms-26-08523-s001.zip]

Archive with 1 entries (1 files):
- ijms-3809928-supplementary.pdf
